# Supplementary material for: Genome-Wide Identification and Expression Analysis of CAMTA Genes in Cassava Under Abiotic Stresses
Source: Plants (Basel). 2025 Dec 8;14(24):3743. doi: 10.3390/plants14243743 (PMC12736797; doi:10.3390/plants14243743)
Supplement: Supplementary file 1 [file plants-14-03743-s001.zip]

Archive with 4 entries (4 files):
- Figure S1.tif
- Figure S2.tif
- Figure S3.tif
- Appendix .pdf
